# Supplementary material for: Differentiation of Myocardial Properties in Physiological Athletic Cardiac Remodeling and Mild Hypertrophic Cardiomyopathy
Source: Biomedicines. 2024 Feb 12;12(2):420. doi: 10.3390/biomedicines12020420 (PMC10886585; doi:10.3390/biomedicines12020420)
Supplement: Supplementary file 1 [file biomedicines-12-00420-s001.zip]

Archive with 1 entries (1 files):
- biomedicines-2822404-supplementary.pdf
